# Supplementary material for: Effects of Lysine N-ζ-Methylation in Ultrashort Tetrabasic Lipopeptides (UTBLPs) on the Potentiation of Rifampicin, Novobiocin, and Niclosamide in Gram-Negative Bacteria
Source: Antibiotics (Basel). 2022 Mar 3;11(3):335. doi: 10.3390/antibiotics11030335 (PMC8963254; doi:10.3390/antibiotics11030335)
Supplement: Supplementary file 1 [file antibiotics-11-00335-s001.zip]

Archive with 1 entries (1 files):
- antibiotics-1599295-supplementary.pdf
